# Supplementary material for: High‐throughput assessment of anemophilous pollen size and variability using imaging cytometry
Source: New Phytol. 2025 Mar 28;246(4):1875–88. doi: 10.1111/nph.70070 (PMC12018789; doi:10.1111/nph.70070)
Supplement: Supplementary file 2 — Table S1 Measured pollen size using imaging flow cytometry and metadata, including taxonomic information, number of collected years and orientation of pollen per species. Table S2 Pearson's r correlation coefficient between imaging flow cytometry size features and literature values. Please note: Wiley is not responsible for the content or functionality of any Supporting Information supplied by the authors. Any queries (other than missing material) should be directed to the New Phytologist Central Office. [file NPH-246-1875-s001.xlsx]

## Sheet: STab1_README
#Supplement Table 1:
#Pollen size mean, standard deviation, standard error, confidence intervals (90%, 75%), quantiles (Q1, Q3) and interquantile ranges (IQR) per species.
#For each species the taxonomy (plant family, order and class) the number of individual plants and years for which the pollen was collected and the orientation for which the pollen size was estimated (HQ – “spherical” pollen/no specific orientation considered; HQEUQ – equatorial view (oblate and/or “elongated” pollen) is listed.
#IFC size estimations are based on the 'Length'-feature of an 'Adaptive Erode-mask' with a threshold value of 95 fitted on the 'Object-mask' of Ch09 (brightfield channel on camera 2 in our settings)
order	A	plant order
family	A	plant family
genus	A	generic name, i.e., genus
spec	A	specific name, i.e., specific epithet (accepted species names and determination based on https://powo.science.kew.org/)
det	A	author citation (accepted species names and determination based on https://powo.science.kew.org/)
orientation	A	pollen orientation (HQ – “spherical” pollen/no specific orientation considered; HQEUQ – equatorial view (oblate and/or “elongated” pollen)
n_ind	A	number of individual plants from which pollen was collected in the field
n_years	A	number of years in which pollen was collected in the field
n_field	A	number of pollen measured from field collected samples
n_ref	A	number of pollen measured from ordered reference material
ref_supplier	A	supplier of pollen reference material (BON - Bonapol, a.s., České Budějovice, Czechia; ALL - Allergon AB (Thermo Fisher Scientific, Ängelholm, Sweden)
n_ref	A	number of pollen measured form ordered reference material
n_total	A	total number of measured pollen
mean_spec	B	mean pollen size of biological replicates (mean pollen size of individual plants)
sd_spec	B	standard deviation of pollen size of biological replicates (mean pollen size of individual plants)
mean_pol	C	mean pollen size of all measured pollen
median_pol	C	median pollen size of all measured pollen
sd_pol	C	standard deviation of pollen size of all measured pollen
se_pol	C	standard error of pollen size of all measured pollen
t_crit_90_pol	C	critical t-value for 90% confidence level
lower_ci_90_pol	C	lower 90% confidence interval (calculation: CI = sample mean ± critical t-value * (SD / √N))
upper_ci_90_pol	C	upper 90% confidence interval
t_crit_75_pol	C	critical t-value for 75% confidence level
lower_ci_75_pol	C	lower 75% confidence interval
upper_ci_75_pol	C	upper 75% confidence interval
q1_pol	C	25% Qunatile of pollen size of all measured pollen
q3_pol	C	75% Quantile of pollen size of all measured pollen
IQR_pol	C	Inter-Quantile-Rannge of pollen size of all measured pollen
mean_field	D	mean pollen size of all measured pollen from field collected samples
median_field	D	median pollen size of all measured pollen from field collected samples
sd_field	D	standard deviation of pollen size of all measured pollen from field collected samples
se_field	D	standard error of pollen size of all measured pollen from field collected samples
t_crit_90_field	D	critical t-value for 90% confidence level
lower_ci_90_field	D	lower 90% confidence interval (calculation: CI = sample mean ± critical t-value * (SD / √N))
upper_ci_90_field	D	upper 90% confidence interval
t_crit_75_field	D	critical t-value for 75% confidence level
lower_ci_75_field	D	lower 75% confidence interval
upper_ci_75_field	D	upper 75% confidence interval
q1_field	D	25% Qunatile of pollen size of all measured pollen from field collected samples
q3_field	D	75% Quantile of pollen size of all measured pollen from field collected samples
IQR_field	D	Inter-Quantile-Rannge of pollen size of all measured pollen from field collected samples
mean.beug	E	mean pollen size described in Beug (ed.) (2015)
min.beug	E	minimum pollen size described in Beug (ed.) (2015)
max.beug	E	maximum pollen size described in Beug (ed.) (2015)
data.beug	E	if indicated "rhode" - data described by Rhode (1959) as part of Beug (ed.) (2015) (Poaceae pollen)
no.grains.beug	E	number of pollen grains measured by Beug (ed.) (2015)
age.grains.beug	E	age of pollen preparation at measurement in years
mean.stebler	E	mean pollen size described by Stebler (2012) (Pollen-Wiki)
min.stebler	E	minimum pollen size described by Stebler (2012) (Pollen-Wiki)
max.stebler	E	maximum pollen size described by Stebler (2012) (Pollen-Wiki)
mean.try	E	mean pollen size in TRY database (Kattge et al. (2020))
min.try	E	minimum pollen size in TRY database (Kattge et al. (2020))
max.try	E	maximum pollen size in TRY database (Kattge et al. (2020))
no.entry.try	E	number of data entries for the same species in TRY database (Kattge et al. (2020))

## Sheet: STab1
A	A	A	A	A	A	A	A	A	A	A	A	A	B	B	C	C	C	C	C	C	C	C	C	C	C	C	C	D	D	D	D	D	D	D	D	D	D	D	D	D	E	E	E	E	E	E	E	E	E
order	family	genus	spec	det	orientation	n_ind	n_years	n_field	n_ref	ref_supplier	n_ref	n_total	mean_spec	sd_spec	mean_pol	median_pol	sd_pol	se_pol	t_crit_90_pol	lower_ci_90_pol	upper_ci_90_pol	t_crit_75_pol	lower_ci_75_pol	upper_ci_75_pol	q1_pol	q3_pol	IQR_pol	mean_field	median_field	sd_field	se_field	t_crit_90_field	lower_ci_90_field	upper_ci_90_field	t_crit_75_field	lower_ci_75_field	upper_ci_75_field	q1_field	q3_field	IQR_field	mean.beug	min.beug	max.beug	data.beug	no.grains.beug	age.grains.beug	mean.stebler	min.stebler	max.stebler
Asterales	Asteraceae	Ambrosia	artemisiifolia	L.	HQ	2	2	3615				3615	21.3333	0.0283019	21.3267	21	1.33388	0.0221852	1.64528	21.2902	21.3632	1.15053	21.3012	21.3522	20.5	22	1.5	21.3267	21	1.33388	0.0221852	1.64528	21.2902	21.3632	1.15053	21.3012	21.3522	20.5	22	1.5	21.4	18.1	24.4	beug	50	0
Asterales	Asteraceae	Artemisia	absinthium	L.	HQ	1	1	917				917	23.301		23.301	23.5	1.52667	0.0504149	1.64652	23.218	23.384	1.15108	23.2429	23.359	22	24.5	2.5	23.301	23.5	1.52667	0.0504149	1.64652	23.218	23.384	1.15108	23.2429	23.359	22	24.5	2.5	21.4	17.7	28.7	beug	50	2
Asterales	Asteraceae	Artemisia	keiskeana	MIQUEL	HQ	1	1	1383				1383	25.3868		25.3868	25.5	1.42987	0.0384491	1.64596	25.3236	25.4501	1.15083	25.3426	25.4311	24.5	26.5	2	25.3868	25.5	1.42987	0.0384491	1.64596	25.3236	25.4501	1.15083	25.3426	25.4311	24.5	26.5	2
Asterales	Asteraceae	Artemisia	ludoviciana	NUTT	HQ	1	1	459				459	24.8453		24.8453	25	1.70122	0.0794061	1.64819	24.7144	24.9762	1.15181	24.7539	24.9368	23.5	26	2.5	24.8453	25	1.70122	0.0794061	1.64819	24.7144	24.9762	1.15181	24.7539	24.9368	23.5	26	2.5
Asterales	Asteraceae	Artemisia	vulgaris	L.	HQ	5	3	11263				11263	22.7665	0.426546	22.7924	23	1.50563	0.014187	1.64499	22.7691	22.8158	1.15041	22.7761	22.8087	22	24	2	22.7924	23	1.50563	0.014187	1.64499	22.7691	22.8158	1.15041	22.7761	22.8087	22	24	2	21.5	18.1	24.2	beug	100	0	23	20.7	25.5
Caryophyllales	Amaranthaceae	Chenopodium	album	L.	HQ	5	2	4898				4898	26.4997	1.045	26.8032	27	1.98467	0.0283581	1.64516	26.7565	26.8498	1.15049	26.7706	26.8358	25.5	28	2.5	26.8032	27	1.98467	0.0283581	1.64516	26.7565	26.8498	1.15049	26.7706	26.8358	25.5	28	2.5	27.8	23.3	32.5	beug	50	0
Caryophyllales	Polygonaceae	Rumex	acetosa	L.	HQ	4	3	4968	1	BON	1488	6456	23.6153	3.6032	22.6973	22	3.28422	0.0408743	1.64509	22.6301	22.7646	1.15045	22.6503	22.7444	20.5	24.5	4	22.022	21.5	3.32661	0.0471966	1.64516	21.9444	22.0997	1.15048	21.9677	22.0763	20	23	3	22	18	25.5	beug	50	0
Caryophyllales	Polygonaceae	Rumex	acetosella	L.	HQ	2	2	3250				3250	23.0089	0.343083	22.9462	23	1.68987	0.0296423	1.64532	22.8974	22.9949	1.15056	22.912	22.9803	22	24	2	22.9462	23	1.68987	0.0296423	1.64532	22.8974	22.9949	1.15056	22.912	22.9803	22	24	2	25.2	22.5	27.5	beug	50	0
Coniferales	Cupressaceae	Juniperus	chinensis	L.	HQ	1	1	17				17	40.8824		40.8824	41	3.286	0.796972	1.74588	39.4909	42.2738	1.19369	39.931	41.8337	38.5	41.5	3	40.8824	41	3.286	0.796972	1.74588	39.4909	42.2738	1.19369	39.931	41.8337	38.5	41.5	3
Coniferales	Cupressaceae	Juniperus	communis	L. s.str.	HQ	1	2	3496				3496	32.6765		32.6765	31	5.70657	0.0965139	1.64529	32.5177	32.8353	1.15054	32.5654	32.7875	27.5	37.5	10	32.6765	31	5.70657	0.0965139	1.64529	32.5177	32.8353	1.15054	32.5654	32.7875	27.5	37.5	10	25.2	18.8	31.3	beug	50	0
Coniferales	Cupressaceae	Juniperus	rigida	SIEBOLD & ZUCC.	HQ	1	2	2413				2413	32.9503		32.9503	34	3.96013	0.0806178	1.64549	32.8176	33.0829	1.15063	32.8575	33.043	31.5	35.5	4	32.9503	34	3.96013	0.0806178	1.64549	32.8176	33.0829	1.15063	32.8575	33.043	31.5	35.5	4
Coniferales	Cupressaceae	Taxodium	distichum	RICHARD	HQ	1	1	126				126	32.4405		32.4405	27.5	10.119	0.901473	1.65714	30.9466	33.9343	1.15572	31.3986	33.4823	25	43.875	18.875	32.4405	27.5	10.119	0.901473	1.65714	30.9466	33.9343	1.15572	31.3986	33.4823	25	43.875	18.875	27.2	23.8	33.8	beug	50	0	32	29.2	34.7
Coniferales	Pinaceae	Picea	abies	(L.) H. KARST.	HQEQU	8	2	518				518	119.102	9.18232	115.79	115	12.7701	0.561086	1.64781	114.865	116.714	1.15164	115.143	116.436	107	124	17	115.79	115	12.7701	0.561086	1.64781	114.865	116.714	1.15164	115.143	116.436	107	124	17	124.5	110	147.5	beug	100	0	91
Coniferales	Pinaceae	Picea	glauca	(MOENCH) VOSS	HQEQU	1	1	66				66	99.197		99.197	98	7.5513	0.929501	1.66864	97.646	100.748	1.16072	98.1181	100.276	94	103	9	99.197	98	7.5513	0.929501	1.66864	97.646	100.748	1.16072	98.1181	100.276	94	103	9
Coniferales	Pinaceae	Picea	pungens	ENGELM.	HQEQU	1	2	89				89	115.034		115.034	115	8.16234	0.865207	1.66235	113.595	116.472	1.15799	114.032	116.036	109	121	12	115.034	115	8.16234	0.865207	1.66235	113.595	116.472	1.15799	114.032	116.036	109	121	12
Coniferales	Pinaceae	Pinus	banksiana	LAMBERT	HQEQU	1	1	796				796	53.2915		53.2915	53	4.1371	0.146636	1.64677	53.05	53.5329	1.15119	53.1227	53.4603	50	56	6	53.2915	53	4.1371	0.146636	1.64677	53.05	53.5329	1.15119	53.1227	53.4603	50	56	6	61.3	53.3	69.5	beug	50	0
Coniferales	Pinaceae	Pinus	bungeana	ZUCC. EX ENDL.	HQEQU	1	1	245				245	67.598		67.598	68	4.73332	0.302401	1.65112	67.0987	68.0973	1.15309	67.2493	67.9467	65	71	6	67.598	68	4.73332	0.302401	1.65112	67.0987	68.0973	1.15309	67.2493	67.9467	65	71	6
Coniferales	Pinaceae	Pinus	cembra	L.	HQEQU	1	2	496				496	71.5302		71.5302	71	4.63235	0.207999	1.64794	71.1875	71.873	1.1517	71.2907	71.7698	68	75	7	71.5302	71	4.63235	0.207999	1.64794	71.1875	71.873	1.1517	71.2907	71.7698	68	75	7	84.4	73.8	99	beug	100	0
Coniferales	Pinaceae	Pinus	mugo	TURRA s.str.	HQEQU	2	2	871				871	65.2256	1.43193	65.8289	66	4.86732	0.164923	1.64661	65.5574	66.1005	1.15112	65.6391	66.0188	63	69	6	65.8289	66	4.86732	0.164923	1.64661	65.5574	66.1005	1.15112	65.6391	66.0188	63	69	6	75.5	63.8	87	beug	100	0	61	54.5	64
Coniferales	Pinaceae	Pinus	nigra	F.J. ARNOLD	HQEQU	1	1	544				544	76.3217		76.3217	77	5.6651	0.242889	1.64766	75.9215	76.7219	1.15158	76.042	76.6014	72	80	8	76.3217	77	5.6651	0.242889	1.64766	75.9215	76.7219	1.15158	76.042	76.6014	72	80	8	73.3	62.5	83.3	beug	100	0
Coniferales	Pinaceae	Pinus	strobus	L.	HQEQU	0	0		1	BON	145	145	73.3931		73.3931	73.5	5.57592	0.463055	1.6555	72.6265	74.1597	1.15501	72.8583	73.9279	70	77	7														75.4	66.3	88.5	beug	50	0	71	65.5	75.2
Coniferales	Pinaceae	Pinus	sylvestris	L.	HQEQU	20	3	12303				12303	70.3586	5.40658	70.2609	70	7.40817	0.0667891	1.64498	70.151	70.3707	1.1504	70.184	70.3377	66	75	9	70.2609	70	7.40817	0.0667891	1.64498	70.151	70.3707	1.1504	70.184	70.3377	66	75	9	73.5	62.2	83.7	beug	100	0	65
Coniferales	Taxaceae	Taxus	baccata	L.	HQ	4	3	6407	1	BON	1054	7461	26.3928	1.0611	26.5523	26.5	2.54422	0.0294548	1.64506	26.5038	26.6007	1.15044	26.5184	26.5862	25	28	3	26.8553	27	2.50818	0.0313351	1.64509	26.8038	26.9069	1.15045	26.8193	26.8914	25	28.5	3.5	23	19.3	29.8	beug	50	1	26	22.5	31.1
Coniferales	Taxaceae	Taxus	cuspidata	SIEB. & ZUCC.	HQ	1	2	1334				1334	24.756		24.756	24.5	1.80008	0.049285	1.646	24.6749	24.8371	1.15085	24.6993	24.8127	23.5	26	2.5	24.756	24.5	1.80008	0.049285	1.646	24.6749	24.8371	1.15085	24.6993	24.8127	23.5	26	2.5
Fagales	Betulaceae	Alnus	cordata	(LOISEL.) DUBY	HQ	3	2	4672				4672	24.0989	0.746752	24.0599	24	1.50178	0.0219713	1.64518	24.0238	24.0961	1.15049	24.0347	24.0852	23	25	2	24.0599	24	1.50178	0.0219713	1.64518	24.0238	24.0961	1.15049	24.0347	24.0852	23	25	2							19	15.9	21.1
Fagales	Betulaceae	Alnus	glutinosa	(L.) GAERTN.	HQ	3	5	7877	2	BON, ALL	3834	11711	25.8625	0.426596	25.8358	26	1.52933	0.014132	1.64498	25.8125	25.859	1.15041	25.8195	25.852	25	27	2	25.8075	26	1.59482	0.0179693	1.64505	25.778	25.8371	1.15043	25.7869	25.8282	24.5	27	2.5	29	24.3	33.5	beug	50	0	26	22.6	28.8
Fagales	Betulaceae	Betula	humilis	SCHRANK	HQ	1	2	3456				3456	23.9171		23.9171	24	1.49829	0.0254864	1.64529	23.8752	23.959	1.15054	23.8878	23.9464	23	25	2	23.9171	24	1.49829	0.0254864	1.64529	23.8752	23.959	1.15054	23.8878	23.9464	23	25	2	25.1	22	29.5	beug	50	0
Fagales	Betulaceae	Betula	papyrifera	MARSHALL	HQ	1	3	4876				4876	28.0718		28.0718	28	2.16974	0.0310725	1.64517	28.0207	28.1229	1.15049	28.036	28.1075	26.5	29.5	3	28.0718	28	2.16974	0.0310725	1.64517	28.0207	28.1229	1.15049	28.036	28.1075	26.5	29.5	3
Fagales	Betulaceae	Betula	pendula	ROTH	HQ	44	5	60271	2	BON, ALL	3410	63681	23.2392	0.892175	23.1179	23	1.67019	0.00661852	1.64488	23.1071	23.1288	1.15036	23.1103	23.1256	22	24	2	23.0339	23	1.63588	0.00666343	1.64488	23.0229	23.0448	1.15036	23.0262	23.0416	22	24	2	28.9	25.5	31.8	beug	50	0	22	20.1	22.4
Fagales	Betulaceae	Betula	pubescens	EHRH.	HQ	1	3	2012				2012	28.414		28.414	28.5	1.58391	0.0353115	1.64561	28.3559	28.4721	1.15068	28.3734	28.4546	27.5	29.5	2	28.414	28.5	1.58391	0.0353115	1.64561	28.3559	28.4721	1.15068	28.3734	28.4546	27.5	29.5	2	30.8	28.8	33	beug	50	0	27	21.7	32.2
Fagales	Betulaceae	Betula	utilis	D.DON	HQ	5	4	5112				5112	26.2021	2.94314	24.6202	24	2.93315	0.0410241	1.64515	24.5527	24.6877	1.15048	24.573	24.6674	22.5	27.5	5	24.6202	24	2.93315	0.0410241	1.64515	24.5527	24.6877	1.15048	24.573	24.6674	22.5	27.5	5
Fagales	Betulaceae	Carpinus	betulus	L.	HQ	21	5	22441	1	BON	842	23283	35.8837	1.24621	35.8502	36	2.19531	0.0143872	1.64492	35.8265	35.8739	1.15038	35.8336	35.8667	34.5	37.5	3	35.7908	36	2.17951	0.0145492	1.64492	35.7669	35.8147	1.15038	35.7741	35.8075	34.5	37	2.5	42.6	37.5	48	beug	100	0	36	33.6	38.7
Fagales	Betulaceae	Carpinus	caroliniana	WALTER	HQ	1	2	2841				2841	28.2027		28.2027	28	1.59497	0.0299237	1.64539	28.1535	28.252	1.15058	28.1683	28.2372	27	29.5	2.5	28.2027	28	1.59497	0.0299237	1.64539	28.1535	28.252	1.15058	28.1683	28.2372	27	29.5	2.5
Fagales	Betulaceae	Carpinus	japonica	BLUME	HQ	1	3	3716				3716	26.377		26.377	26.5	1.64368	0.0269638	1.64526	26.3327	26.4214	1.15053	26.346	26.408	25	27.5	2.5	26.377	26.5	1.64368	0.0269638	1.64526	26.3327	26.4214	1.15053	26.346	26.408	25	27.5	2.5
Fagales	Betulaceae	Corylus	avellana	L.	HQ	26	5	50583	1	BON	1366	51949	27.2953	1.11701	27.4669	27.5	1.80181	0.00790532	1.64488	27.4539	27.4799	1.15036	27.4578	27.476	26	28.5	2.5	27.4492	27.5	1.80618	0.00803081	1.64488	27.436	27.4624	1.15036	27.44	27.4585	26	28.5	2.5	30.6	28	33	beug	50	0	26	24.2	28.1
Fagales	Betulaceae	Corylus	colurna	L.	HQ	10	3	19474				19474	30.3191	1.32222	30.1507	30	2.00042	0.0143349	1.64493	30.1271	30.1743	1.15038	30.1342	30.1672	28.5	31.5	3	30.1507	30	2.00042	0.0143349	1.64493	30.1271	30.1743	1.15038	30.1342	30.1672	28.5	31.5	3	35.1	29.5	40.8	beug	50	0	27	26.3	29.2
Fagales	Betulaceae	Ostrya	carpinifolia	SCOP.	HQ	8	4	12357				12357	26.1702	1.38977	25.9058	26	1.7311	0.0155728	1.64498	25.8802	25.9314	1.1504	25.8879	25.9237	25	27	2	25.9058	26	1.7311	0.0155728	1.64498	25.8802	25.9314	1.1504	25.8879	25.9237	25	27	2	32.1	29.3	34.3	beug	50	0	24	22.9	26.6
Fagales	Betulaceae	Ostrya	virginiana	(MILL.) K.KOCH	HQ	1	2	4701				4701	26.4504		26.4504	26.5	1.4124	0.0205998	1.64518	26.4165	26.4843	1.15049	26.4267	26.4741	25.5	27.5	2	26.4504	26.5	1.4124	0.0205998	1.64518	26.4165	26.4843	1.15049	26.4267	26.4741	25.5	27.5	2
Fagales	Fagaceae	Fagus	sylvatica	L.	HQ	9	4	1672	1	BON	129	1801	44.2217	2.43582	44.4059	44.5	3.20315	0.075478	1.6457	44.2817	44.5301	1.15072	44.319	44.4927	42.5	46	3.5	44.3574	44.5	3.23401	0.0790904	1.64577	44.2272	44.4875	1.15075	44.2663	44.4484	42.5	46	3.5	34.9	28.3	38.6	beug	50	0	47	44.9	49.8
Fagales	Fagaceae	Quercus	bicolor	WILLD.	HQEQU	1	3	1112				1112	32.8696		32.8696	32.5	2.41239	0.0723427	1.64623	32.7505	32.9887	1.15095	32.7863	32.9529	31	34.5	3.5	32.8696	32.5	2.41239	0.0723427	1.64623	32.7505	32.9887	1.15095	32.7863	32.9529	31	34.5	3.5
Fagales	Fagaceae	Quercus	cerris	L.	HQEQU	2	3	1995				1995	36.5572	1.65228	37.5464	37.5	3.19854	0.0716111	1.64562	37.4285	37.6642	1.15068	37.464	37.6288	35.5	39.5	4	37.5464	37.5	3.19854	0.0716111	1.64562	37.4285	37.6642	1.15068	37.464	37.6288	35.5	39.5	4	32.5	24.8	36.7	beug	50	0
Fagales	Fagaceae	Quercus	frainetto	TEN.	HQEQU	1	2	1410				1410	35.3546		35.3546	35	2.73475	0.0728296	1.64594	35.2347	35.4745	1.15082	35.2708	35.4384	33.5	37	3.5	35.3546	35	2.73475	0.0728296	1.64594	35.2347	35.4745	1.15082	35.2708	35.4384	33.5	37	3.5	32.7	26.3	38.2	beug	50	0
Fagales	Fagaceae	Quercus	palustris	MÖNCHH.	HQEQU	1	1	83				83	40.1265		40.1265	41	3.70468	0.406641	1.66365	39.45	40.803	1.15856	39.6554	40.5976	37.25	42.75	5.5	40.1265	41	3.70468	0.406641	1.66365	39.45	40.803	1.15856	39.6554	40.5976	37.25	42.75	5.5	34.6	26.3	39.2	beug	50	0
Fagales	Fagaceae	Quercus	petraea	LIEBL.	HQEQU	2	2	1555				1555	32.4036	0.410695	32.6032	32.5	2.11892	0.053734	1.64583	32.5148	32.6917	1.15078	32.5414	32.6651	31	34	3	32.6032	32.5	2.11892	0.053734	1.64583	32.5148	32.6917	1.15078	32.5414	32.6651	31	34	3	33.8	29.2	41	beug	50	0
Fagales	Fagaceae	Quercus	pubescens	WILLD.	HQEQU	1	2	665				665	33.3436		33.3436	33.5	2.08831	0.0809813	1.64715	33.2102	33.477	1.15136	33.2504	33.4368	32	34.5	2.5	33.3436	33.5	2.08831	0.0809813	1.64715	33.2102	33.477	1.15136	33.2504	33.4368	32	34.5	2.5	31.8	27.4	35.6	beug	50	0	26	22.3	32
Fagales	Fagaceae	Quercus	robur	L.	HQEQU	37	5	28511				28511	33.1423	1.43156	32.8944	32.5	2.80916	0.0166368	1.64491	32.867	32.9218	1.15037	32.8753	32.9135	31	34.5	3.5	32.8944	32.5	2.80916	0.0166368	1.64491	32.867	32.9218	1.15037	32.8753	32.9135	31	34.5	3.5	36	31	40	beug	50	0	33	29.3	38.1
Fagales	Fagaceae	Quercus	rubra	L.	HQEQU	2	2	614	1	BON	499	1113	33.7956	1.69091	33.9322	34	3.08988	0.0926176	1.64623	33.7797	34.0846	1.15095	33.8256	34.0388	31.5	36	4.5	35.1173	35	3.00545	0.12129	1.64734	34.9175	35.3171	1.15144	34.9776	35.2569	33	37	4							34	27.9	42.2
Fagales	Fagaceae	Quercus	trojana	WEBB	HQEQU	1	1	414				414	35.9976		35.9976	36	2.54214	0.124939	1.64855	35.7916	36.2036	1.15197	35.8537	36.1415	34	37.5	3.5	35.9976	36	2.54214	0.124939	1.64855	35.7916	36.2036	1.15197	35.8537	36.1415	34	37.5	3.5
Fagales	Juglandaceae	Juglans	mandshurica	MAXIM.	HQ	1	2	2399				2399	35.3754		35.3754	35.5	1.89851	0.0387613	1.64549	35.3116	35.4391	1.15063	35.3308	35.42	34	36.5	2.5	35.3754	35.5	1.89851	0.0387613	1.64549	35.3116	35.4391	1.15063	35.3308	35.42	34	36.5	2.5
Fagales	Juglandaceae	Juglans	nigra	L.	HQ	3	4	2769				2769	36.2106	1.68546	35.0408	35	2.20166	0.0418398	1.6454	34.972	35.1097	1.15059	34.9927	35.0889	33.5	36.5	3	35.0408	35	2.20166	0.0418398	1.6454	34.972	35.1097	1.15059	34.9927	35.0889	33.5	36.5	3	38.1	33.3	43	beug	50	0
Fagales	Juglandaceae	Juglans	regia	L.	HQ	8	4	6880				6880	39.2531	2.84071	39.0783	39.5	3.23692	0.0390245	1.64508	39.0141	39.1425	1.15045	39.0334	39.1232	37.5	41	3.5	39.0783	39.5	3.23692	0.0390245	1.64508	39.0141	39.1425	1.15045	39.0334	39.1232	37.5	41	3.5	48.6	43.5	53.3	beug	50	0	40	36	41.7
Fagales	Myricaceae	Myrica	gale	L.	HQ	1	2	3092				3092	28.1022		28.1022	28	1.50624	0.0270878	1.64535	28.0576	28.1468	1.15057	28.071	28.1334	27	29	2	28.1022	28	1.50624	0.0270878	1.64535	28.0576	28.1468	1.15057	28.071	28.1334	27	29	2	31	28.5	33.5	beug	50	0
Ginkgoales	Ginkgoaceae	Ginkgo	biloba	L.	HQ	1	2	2426				2426	29.4699		29.4699	29.5	1.86634	0.0378918	1.64548	29.4076	29.5323	1.15062	29.4263	29.5135	28	30.5	2.5	29.4699	29.5	1.86634	0.0378918	1.64548	29.4076	29.5323	1.15062	29.4263	29.5135	28	30.5	2.5	36.1	27.5	49.5	beug	53	0	28	21.9	33.5
Lamiales	Oleaceae	Fraxinus	americana	L.	HQ	1	2	6054				6054	26.8768		26.8768	27	1.5875	0.020403	1.64511	26.8432	26.9103	1.15046	26.8533	26.9002	26	28	2	26.8768	27	1.5875	0.020403	1.64511	26.8432	26.9103	1.15046	26.8533	26.9002	26	28	2							26	22.7	28.4
Lamiales	Oleaceae	Fraxinus	excelsior	L.	HQ	9	5	16443	1	BON	1516	17959	26.095	0.730213	26.205	26	1.58264	0.0118097	1.64494	26.1856	26.2244	1.15039	26.1914	26.2186	25	27	2	26.1521	26	1.57876	0.0123119	1.64495	26.1318	26.1724	1.15039	26.1379	26.1663	25	27	2	23.7	19.5	27	beug	50	0	26	22.7	28.4
Lamiales	Oleaceae	Fraxinus	nigra	MARSHALL	HQ	1	2	3741				3741	26.7342		26.7342	26.5	1.71412	0.0280251	1.64526	26.6881	26.7803	1.15053	26.7019	26.7664	25.5	28	2.5	26.7342	26.5	1.71412	0.0280251	1.64526	26.6881	26.7803	1.15053	26.7019	26.7664	25.5	28	2.5
Lamiales	Oleaceae	Olea	europaea	L.	HQ	0	0		1	BON	1685	1685	23.0653		23.0653	23	1.30521	0.0317966	1.64576	23.013	23.1176	1.15075	23.0287	23.1019	22.5	24	1.5														27.7	24.5	31	beug	50	0	24
Lamiales	Plantaginaceae	Plantago	coronopus	L.	HQ	1	1	1944				1944	29.0599		29.0599	29	2.21987	0.0503477	1.64564	28.9771	29.1428	1.15069	29.002	29.1179	27.5	30.5	3	29.0599	29	2.21987	0.0503477	1.64564	28.9771	29.1428	1.15069	29.002	29.1179	27.5	30.5	3	27.5	24	29.5	beug	50	0
Lamiales	Plantaginaceae	Plantago	lanceolata	L.	HQ	13	3	13189				13189	26.0628	1.23683	24.8384	25	2.86936	0.024985	1.64497	24.7973	24.8795	1.1504	24.8096	24.8671	23	27	4	24.8384	25	2.86936	0.024985	1.64497	24.7973	24.8795	1.1504	24.8096	24.8671	23	27	4	25.4	22.3	27.8	beug	50	0	28
Lamiales	Plantaginaceae	Plantago	major	L.	HQ	5	2	5276				5276	26.603	1.77664	26.8456	27	2.32929	0.032068	1.64514	26.7929	26.8984	1.15048	26.8087	26.8825	25.5	28.5	3	26.8456	27	2.32929	0.032068	1.64514	26.7929	26.8984	1.15048	26.8087	26.8825	25.5	28.5	3	22.8	19.5	27	beug	50	0	21	20	21.8
Lamiales	Plantaginaceae	Plantago	media	L.	HQ	5	3	2310				2310	28.0734	0.915826	28.4058	28	2.41578	0.0502633	1.64551	28.3231	28.4886	1.15064	28.348	28.4637	27	29.5	2.5	28.4058	28	2.41578	0.0502633	1.64551	28.3231	28.4886	1.15064	28.348	28.4637	27	29.5	2.5	28.9	27	32	beug	50	0	28	26.2	32.5
Malpighiales	Salicaceae	Populus	alba	L.	HQ	0	0		1	BON	890	890	30.6242		30.6242	30.5	1.82411	0.0611442	1.64657	30.5235	30.7248	1.1511	30.5538	30.6945	29.5	32	2.5														21.2	15.8	29.7	beug	50	0
Malpighiales	Salicaceae	Populus	canadensis	MOENCH	HQ	4	3	6964				6964	28.8634	7.20651	26.7531	26.5	3.34064	0.0400313	1.64507	26.6872	26.8189	1.15045	26.707	26.7991	25	27.5	2.5	26.7531	26.5	3.34064	0.0400313	1.64507	26.6872	26.8189	1.15045	26.707	26.7991	25	27.5	2.5
Malpighiales	Salicaceae	Populus	nigra	L.	HQ	4	2	2389				2389	24.9728	0.705968	24.4833	24.5	1.37812	0.0281955	1.64549	24.4369	24.5297	1.15063	24.4508	24.5157	23.5	25.5	2	24.4833	24.5	1.37812	0.0281955	1.64549	24.4369	24.5297	1.15063	24.4508	24.5157	23.5	25.5	2	29.8	24.8	37.8	beug	50	0	29	24.3	31.6
Malpighiales	Salicaceae	Populus	tremula	L.	HQ	1	2	5171				5171	29.3063		29.3063	29	2.24407	0.0312068	1.64515	29.255	29.3577	1.15048	29.2704	29.3422	27.5	31	3.5	29.3063	29	2.24407	0.0312068	1.64515	29.255	29.3577	1.15048	29.2704	29.3422	27.5	31	3.5	32.3	29	35.3	beug	50	0
Poales	Cyperaceae	Carex	appropinquata	SCHUMACH.	HQEQU	1	2	333				333	36.9189		36.9189	36.5	2.63937	0.144637	1.64946	36.6803	37.1575	1.15237	36.7522	37.0856	35	38.5	3.5	36.9189	36.5	2.63937	0.144637	1.64946	36.6803	37.1575	1.15237	36.7522	37.0856	35	38.5	3.5	42.4	36	48	beug	50	0
Poales	Cyperaceae	Carex	hirta	L.	HQEQU	1	2	826				826	38.8892		38.8892	39	2.99547	0.104226	1.6467	38.7176	39.0609	1.15116	38.7692	39.0092	37	41	4	38.8892	39	2.99547	0.104226	1.6467	38.7176	39.0609	1.15116	38.7692	39.0092	37	41	4	56	49.8	64.5	beug	50	0
Poales	Cyperaceae	Carex	lepidocarpa	TAUSCH	HQEQU	1	1	19				19	37.8947		37.8947	37	3.28963	0.754692	1.73406	36.5861	39.2034	1.18871	36.9976	38.7918	35.5	38.5	3	37.8947	37	3.28963	0.754692	1.73406	36.5861	39.2034	1.18871	36.9976	38.7918	35.5	38.5	3	45.9	39.3	50.5	beug	50	0
Poales	Cyperaceae	Carex	leporina	L.	HQEQU	1	1	856				856	42.8569		42.8569	43	3.64976	0.124746	1.64664	42.6515	43.0623	1.15113	42.7133	43.0005	40.5	45.5	5	42.8569	43	3.64976	0.124746	1.64664	42.6515	43.0623	1.15113	42.7133	43.0005	40.5	45.5	5
Poales	Cyperaceae	Carex	pallescens	L.	HQEQU	1	1	283				283	44.4876		44.4876	44.5	3.39624	0.201885	1.65027	44.1545	44.8208	1.15272	44.2549	44.7204	41.5	47	5.5	44.4876	44.5	3.39624	0.201885	1.65027	44.1545	44.8208	1.15272	44.2549	44.7204	41.5	47	5.5	39.4	33.5	44.3	beug	50	0
Poales	Cyperaceae	Carex	riparia	CURTIS	HQEQU	1	1	293				293	38.1092		38.1092	38	2.51503	0.146929	1.65009	37.8668	38.3517	1.15264	37.9399	38.2786	36	39.5	3.5	38.1092	38	2.51503	0.146929	1.65009	37.8668	38.3517	1.15264	37.9399	38.2786	36	39.5	3.5	46.1	38	51.8	beug	50	0
Poales	Juncaceae	Luzula	campestris	(L.) DC.	HQ	3	2	1881				1881	41.433	2.20239	41.2374	41	2.40343	0.0554162	1.64566	41.1462	41.3286	1.1507	41.1736	41.3011	39.5	42.5	3	41.2374	41	2.40343	0.0554162	1.64566	41.1462	41.3286	1.1507	41.1736	41.3011	39.5	42.5	3
Poales	Juncaceae	Luzula	pilosa	(L.) WILD.	HQ	1	1	82				82	48.3171		48.3171	48.25	2.36162	0.260797	1.66388	47.8831	48.751	1.15866	48.0149	48.6192	47	49.875	2.875	48.3171	48.25	2.36162	0.260797	1.66388	47.8831	48.751	1.15866	48.0149	48.6192	47	49.875	2.875
Poales	Juncaceae	Luzula	sylvatica	(HUDS.) GAUD.	HQ	1	1	402				402	50.7848		50.7848	51	2.98568	0.148912	1.64866	50.5393	51.0303	1.15202	50.6133	50.9564	49	52	3	50.7848	51	2.98568	0.148912	1.64866	50.5393	51.0303	1.15202	50.6133	50.9564	49	52	3							49	48.8	51
Poales	Poaceae	Alopecurus	pratensis	L.	HQ	2	2	1615				1615	29.7735	4.97054	28.8486	28	4.10788	0.102219	1.6458	28.6804	29.0168	1.15076	28.731	28.9662	26	32	6	28.8486	28	4.10788	0.102219	1.6458	28.6804	29.0168	1.15076	28.731	28.9662	26	32	6	39.8	35.5	45	beug	50	0	29	26.4	30.8
Poales	Poaceae	Anthoxanthum	odoratum	L.	HQ	2	2	420				420	30.7232	6.76749	31.2929	32	5.40727	0.263848	1.6485	30.8579	31.7278	1.15195	30.9889	31.5968	26	36	10	31.2929	32	5.40727	0.263848	1.6485	30.8579	31.7278	1.15195	30.9889	31.5968	26	36	10	38.4	30.5	43.5	beug	50	0
Poales	Poaceae	Arrhenatherum	elatius	(L.) P.BEAUV. ex J.PRESL & C.PRESL	HQ	1	1	2750				2750	36.8445		36.8445	37	2.7908	0.0532185	1.64541	36.757	36.9321	1.15059	36.7833	36.9058	35	39	4	36.8445	37	2.7908	0.0532185	1.64541	36.757	36.9321	1.15059	36.7833	36.9058	35	39	4	42.2	35.5	49.3	beug	51	0
Poales	Poaceae	Brachypodium	rupestre	(HOST) ROEM. & SCHULT.	HQ	1	1	410				410	33.7		33.7	34	2.47511	0.122237	1.64859	33.4985	33.9015	1.15199	33.5592	33.8408	32	35.5	3.5	33.7	34	2.47511	0.122237	1.64859	33.4985	33.9015	1.15199	33.5592	33.8408	32	35.5	3.5
Poales	Poaceae	Bromus	hordaceus	L.	HQ	2	1	384				384	38.642	2.36631	40.1758	40	2.67294	0.136403	1.64884	39.9509	40.4007	1.1521	40.0186	40.3329	38	42	4	40.1758	40	2.67294	0.136403	1.64884	39.9509	40.4007	1.1521	40.0186	40.3329	38	42	4	38.8	26.5	47.8	rhode
Poales	Poaceae	Dactylis	glomerata	L.	HQ	16	5	10864				10864	33.227	0.792348	33.3951	33.5	2.333	0.0223831	1.64499	33.3583	33.4319	1.15041	33.3694	33.4209	32	35	3	33.3951	33.5	2.333	0.0223831	1.64499	33.3583	33.4319	1.15041	33.3694	33.4209	32	35	3	40.4	33.5	45.5	beug	50	0	36
Poales	Poaceae	Elymus	repens	(L.) GOULD	HQ	3	3	565				565	35.3159	6.74797	35.2708	35.5	5.6326	0.236965	1.64756	34.8804	35.6612	1.15154	34.9979	35.5437	31.5	38.5	7	35.2708	35.5	5.6326	0.236965	1.64756	34.8804	35.6612	1.15154	34.9979	35.5437	31.5	38.5	7	43.9	37.2	49.1	rhode
Poales	Poaceae	Festuca	amethystina	L.	HQ	1	1	1550				1550	29.2448		29.2448	29.5	1.97733	0.0502242	1.64584	29.1622	29.3275	1.15078	29.187	29.3026	28	30.5	2.5	29.2448	29.5	1.97733	0.0502242	1.64584	29.1622	29.3275	1.15078	29.187	29.3026	28	30.5	2.5
Poales	Poaceae	Festuca	rubra	L.	HQ	1	1	166	1	BON	723	889	36.0803	0.129225	36.0231	36	2.49927	0.083823	1.64657	35.885	36.1611	1.1511	35.9266	36.1195	34.5	38	3.5	36.1717	36.5	2.62662	0.203865	1.65414	35.8345	36.5089	1.15441	35.9363	36.407	34.5	38	3.5
Poales	Poaceae	Holcus	lanatus	L.	HQ	1	1	3010				3010	27.7071		27.7071	27.5	1.7657	0.0321834	1.64536	27.6542	27.7601	1.15057	27.6701	27.7442	26.5	29	2.5	27.7071	27.5	1.7657	0.0321834	1.64536	27.6542	27.7601	1.15057	27.6701	27.7442	26.5	29	2.5	33.2	30	39.8	beug	51	0
Poales	Poaceae	Lolium	perenne	L.	HQ	2	2	1305	1	BON	1056	2361	33.0107	0.885555	33.4053	33.5	2.37885	0.0489575	1.6455	33.3248	33.4859	1.15063	33.349	33.4617	32	35	3	33.2203	33	2.38732	0.0660855	1.64602	33.1115	33.3291	1.15086	33.1443	33.2964	31.5	35	3.5	32.5	23.9	37.8	rhode
Poales	Poaceae	Phleum	pratense	L.	HQ	2	2	3997	1	BON	632	4629	34.7129	2.4904	33.9213	34	2.796	0.0410955	1.64518	33.8536	33.9889	1.15049	33.874	33.9685	32	35.5	3.5	33.3518	33.5	2.36838	0.0374614	1.64524	33.2901	33.4134	1.15052	33.3087	33.3949	32	35	3	38	31.9	44.5	rhode			35	32.5	36.9
Poales	Poaceae	Phragmites	australis	(CAV.) TRIN.	HQ	1	1	1443				1443	28.2945		28.2945	28.5	1.56157	0.0411082	1.64591	28.2269	28.3622	1.15081	28.2472	28.3418	27.5	29.5	2	28.2945	28.5	1.56157	0.0411082	1.64591	28.2269	28.3622	1.15081	28.2472	28.3418	27.5	29.5	2	31.3	26.3	37	beug	50	0
Poales	Poaceae	Poa	pratensis	L. s.str.	HQ	0	0		1	BON	987	987	27.7624		27.7624	28	1.83678	0.0584654	1.6464	27.6662	27.8587	1.15103	27.6951	27.8297	26.5	29	2.5														37.5	30.8	42.5	beug	50	0
Poales	Poaceae	Sesleria	albicans	KIT. & SCHULT.	HQ	1	1	2693				2693	29.4395		29.4395	29.5	1.83663	0.0353918	1.64542	29.3812	29.4977	1.1506	29.3988	29.4802	28	30.5	2.5	29.4395	29.5	1.83663	0.0353918	1.64542	29.3812	29.4977	1.1506	29.3988	29.4802	28	30.5	2.5	38.3	34.3	45	beug	50	0	38	33.6	48.6
Poales	Poaceae	Sesleria	autumnalis	F.W.SCHULTZ	HQ	1	1	256				256	32.834		32.834	32.75	2.85031	0.178145	1.65085	32.5399	33.1281	1.15298	32.6286	33.0394	30.5	35	4.5	32.834	32.75	2.85031	0.178145	1.65085	32.5399	33.1281	1.15298	32.6286	33.0394	30.5	35	4.5
Proteales	Platanaceae	Platanus	acerifolia	(AITON) WILLD.	HQ	11	5	25537				25537	22.1862	0.545501	22.1654	22	1.63177	0.0102111	1.64491	22.1486	22.1822	1.15038	22.1537	22.1772	21	23	2	22.1654	22	1.63177	0.0102111	1.64491	22.1486	22.1822	1.15038	22.1537	22.1772	21	23	2							22	20	24.3
Rosales	Cannabaceae	Humulus	lupulus	L.	HQ	1	1	2183				2183	20.5195		20.5195	20.5	1.45052	0.0310453	1.64555	20.4684	20.5706	1.15066	20.4837	20.5552	19.5	21.5	2	20.5195	20.5	1.45052	0.0310453	1.64555	20.4684	20.5706	1.15066	20.4837	20.5552	19.5	21.5	2	23.4	20.5	27.8	beug	50	0	23	19.2	26.2
Rosales	Ulmaceae	Ulmus	glabra	HUDS.	HQ	1	1	952				952	30.9496		30.9496	31	1.42627	0.0462258	1.64646	30.8735	31.0257	1.15105	30.8964	31.0028	30	32	2	30.9496	31	1.42627	0.0462258	1.64646	30.8735	31.0257	1.15105	30.8964	31.0028	30	32	2	37.4	33	40.3	beug	50	0	31	29	33.2
Rosales	Ulmaceae	Ulmus	laevis	PALL.	HQ	1	2	3780				3780	28.898		28.898	29	1.67013	0.0271647	1.64526	28.8533	28.9427	1.15053	28.8668	28.9293	28	30	2	28.898	29	1.67013	0.0271647	1.64526	28.8533	28.9427	1.15053	28.8668	28.9293	28	30	2	37.4	33	39.3	beug	50	0
Rosales	Ulmaceae	Ulmus	minor	MILL.	HQ	0	0		1	BON	1156	1156	30.4243		30.4243	30.5	1.69431	0.0498325	1.64617	30.3423	30.5063	1.15093	30.367	30.4817	29	31.5	2.5														35.3	30	40.3	beug	50	0
Rosales	Urticaceae	Parietaria	officinalis	L.	HQ	1	1	2455	1	BON	1651	4106	14.5514	0.786082	14.4425	14.5	1.04292	0.0162758	1.64522	14.4157	14.4693	1.15051	14.4238	14.4612	13.5	15	1.5	13.9955	14	0.868598	0.0175304	1.64547	13.9667	14.0244	1.15062	13.9753	14.0157	13.5	14.5	1	14.6	11	18	beug	50	0
Rosales	Urticaceae	Urtica	dioica	L.	HQ	4	3	10764	1	BON	860	11624	16.9806	0.926539	17.0362	17	1.5505	0.0143812	1.64498	17.0126	17.0599	1.15041	17.0197	17.0528	16	18	2	17.0478	17	1.57568	0.0151873	1.645	17.0228	17.0727	1.15041	17.0303	17.0652	16	18	2	19.2	17	21.1	beug	50	0	16	15.1	16.5
Sapindales	Sapindaceae	Acer	negundo	L.	HQ	10	5	8938	1	BON	1284	10222	28.9243	1.21901	29.3762	29.5	1.82015	0.0180027	1.645	29.3466	29.4059	1.15041	29.3555	29.397	28.5	30.5	2	29.422	29.5	1.82953	0.0193517	1.64502	29.3902	29.4539	1.15042	29.3998	29.4443	28.5	30.5	2
Sapindales	Sapindaceae	Acer	pseudoplatanus	L.	HQ	4	4	8931	1	BON	681	9612	38.0489	1.81439	38.3362	38	2.72709	0.0278159	1.64501	38.2904	38.382	1.15042	38.3042	38.3682	36.5	40	3.5	38.367	38	2.75875	0.0291919	1.64502	38.319	38.4151	1.15042	38.3335	38.4006	36.5	40	3.5	38.4	30.4	45.5	beug	52	1	38	35.2	40.1
Saxifragales	Hamamelidaceae	Parrotia	persica	C.A. MEYER	HQ	1	2	852				852	39.3492		39.3492	39.5	2.77037	0.0949112	1.64665	39.1929	39.5055	1.15114	39.2399	39.4584	37.5	41	3.5	39.3492	39.5	2.77037	0.0949112	1.64665	39.1929	39.5055	1.15114	39.2399	39.4584	37.5	41	3.5
[truncated: 4 more columns]
